# Supplementary material for: An Adaptive Deghosting Method in Neural Network-Based Infrared Detectors Nonuniformity Correction
Source: Sensors (Basel). 2018 Jan 13;18(1):211. doi: 10.3390/s18010211 (PMC5796467; doi:10.3390/s18010211)
Supplement: Supplementary file 1 [file sensors-18-00211-s001.zip]

Archive with 2 entries (2 files):
- S1.mov
- S2.mov
